# Supplementary material for: Repeated small-volume exchange transfusion for hyperleukocytosis in pediatric acute leukemia: A retrospective analysis
Source: Front Pediatr. 2023 Mar 22;11:1155481. doi: 10.3389/fped.2023.1155481 (PMC10073680; doi:10.3389/fped.2023.1155481)
Supplement: Supplementary file 1 [file Datasheet1.xls]

## Sheet: Sheet1白细胞
initial	prior 1st	after 1st	prior 2nd	after 2nd	prior 3rd	after 3rdprior 4th		after 4th	prior 5th	after 5th	prior 6th	after 6th	prior 7th	after 7th	prior 8th	after 8th
424.2 ± 135.6	426.3 ± 131.2	350.6 ± 117.9	343.8 ± 119.5	289.3	286.4	247.3	244.8	197.5	200.3	163.4	158	120.8	119.7	109.8	107.5	91
		187		104.9	±105.2	84.6	85.1	70.5	68.9	47.2	45.4	32.6	33.1	18.6	18	1.4
		243					28cases		19			156		121		90
		278			32							166		130		92
		317										132		96		91
		352										118		92		1.41421
		390										95		109.75
		456										88		18.6257
												86
											9	120.143	4		2
												32.5701
223.8 ± 58.0	231.4 ± 56.7	206.5 ± 50.4	207.9 ± 50.2	174.9 ± 42.8	175.8 ± 40.7	150.4 ± 39.6	148.6 ± 38.3	120.2 ± 35.7	119.4 ± 34.8	111.7 ± 20.0	112.5 ± 19.6	101.7 ± 9.7	108	94
					15		13		6		3		1
		247						185		143		113		94
		254						176		126		95
		218						164		115		97
		179						154		97		101.667
		164						149		95		9.86577
		147						132		94
		120						98		111.667
		184						96		20.0167
		230						92
		247						89
		286						90
		316						88
		201						93
		184						97
		225						100
		267						120.2
		280						35.6815
		324
		251.84
		78.2904

## Sheet: Sheet2血红蛋白
initial	prior 1st	after 1st	prior 2nd	after 2nd	prior 3rd	after 3rdprior 4th		after 4th	prior 5th	after 5th	prior 6th	after 6th	prior 7th	after 7th	prior 8th	after 8th
62.4 ± 11.7	88.7 ± 12.5	86.5 ± 12.8	86.2 ± 12.7	86.9 ± 11.7	87.4 ± 11.9	86.9 ± 12.2	88.2 ± 12.6	88.9 ± 13	88.1 ± 12.4	89.4 ± 12.8	89.0 ± 10.2	90.3 ± 9.6	89.6 ± 8.7	90.4 ± 8.2	89.7 ± 4.5	90.8 ± 3.4
57.0± 12.3	110	85.9± 12.6	85.3± 13.1	85.7± 12.5	85.8± 12.8	87.2± 11.9	86.9± 12.2	87.4± 12.4	87.1± 11.2	87.6± 10.5	88.5± 8.4	89.1± 7.8	85.2	87.9
84.6± 11.3	106	110
	97	104
	93	97
	86	93
	84	88
	80	83
	77	79
	75	75
	73	72
	71	70
	75	76
	79	78
	83	82
	85	85
	88	78
	90	84
	92	84.625
	94	11.3248
	98
	102
	107
	112
	95
	116
	82
	97
	88
	75
	78
	74
	80
	88.8125
	12.486

## Sheet: Sheet3血小板
initial	prior 1st	after 1st	prior 2nd	after 2nd	prior 3rd	after 3rdprior 4th		after 4th	prior 5th	after 5th	prior 6th	after 6th	prior 7th	after 7th	prior 8th	after 8th
33.6 ± 12.5	46.4 ± 13.9	45.3 ± 13.5	49.7 ± 12.4	49.2 ± 13.1	50.6 ± 12.3	50.1 ± 11.8	52.8 ± 11.4	51.3 ± 10.7	50.6 ± 9.4	51.2 ± 10.0	54.1 ± 8.4	53.7 ± 8.8	54.6 ± 5.7	55.2 ± 4.9	53.6 ± 3.2	54.1 ± 2.8
27.4 ± 9.1	41.1 ± 13.4	40.6 ± 13.0	42.8 ± 13.6	42.3 ± 12.7	45.4 ± 12.5	45.9 ± 12.7	47.6 ± 11.6	46.5 ± 12.1	48.3 ± 11.2	49.0 ± 10.5	47.2 ± 7.3	48.5 ± 7.0	45	47
									36				48
28	20								45				55
23	24								56				60
25	27								45.6667				54
27	29								10.0167				54.25
30	33												4.92443
35	35
37	37
49	39
42	42
56	46
59	44
64	49
56	50
47	52
37	53
41	56
13.4642	59
	64
	62
	65
	68
	71
	74
	54
	43
	47
	32
	36
	44
	47
	35
	53
	46.3548
	13.9097

## Sheet: Sheet4生化
206	ALT		345	AST		75.4	Tbil			BUN			CR			CTNI			CKMB			Na		K*
158			234			67.2
132			205			62.1
110			153			54
96			142			51.2
87			125			46.3
74			106			42.8
62			92			47.6
57			83			44.7
47			76			53.6
35			65			39.2
33			58			37.4
38			48			35.4
43			43			32.3
47			37			30.6
44			35			24.3
50			38			22.4
54			45			26.1
58			48			18.5
63			52			15.3
67			56			20.3
71			59			23
74			63			19.5
79			52			28.9
82			43			34.2
86			40			38.3
94			36			32.5
105			32			26.4
85			37			22.2
64			31			20.7
47			29			16
38			33			12.4
74.5625	63.5	50.8	79.4062			35.025	29.2	21.3	8.5	7.1	5.3	128.9	107.6	78.3	2.37	1.85	1.52	3.42	2.23	1.78						Ca	PT	APTT
37.3665	26.7	22.1	69.9608			15.9096	7.7	6	2.4	2.2	1.3	44.2	32	18.4	1.64	1.06	0.88	2.88	1.62	0.85
176	134	118	245	166	97		32.7		10.5	8.3	6.4	238	173	132	0	0	0	9.7	6.5	4.2		135	138	6.2	3.64	2.04	11	27	27
145	116	95	175	123	75		44.5		6.9	5.7	5.2	76	65	70	0	0	0	7.5	5.3	2.7		138	142	6.1	3.72	2.08	11.2	32	29
114	94	85	128	78	63		37.6		8.7	3.4	3.6	187	138	105	0.5	0.7	0.4	6.1	4.2	2.1		139	142	6	3.78	2.12	11.5	37	35
102	88	64	40	32	35		33.2		4.4	4.1	4.3	169	144	109	0.8	0.9	0.7	5.2	3.7	3.4		142	144	5.8	3.89	2.16	11.8	39	34
91	78	54	84	43	38		40.5		4.7	4.2	3.9	151	122	94	1.3	1.3	1.4	4.4	3.1	1.9		143	141	5.6	3.97	2.2	12.2	42	37
85	80	68	78	49	43		27.7		7.8	5.3	5.1	83	75	64	1.9	1.7	1.6	3.7	2.4	1.6		145	143	5.3	4.14	2.25	12.6	36	33
74	58	53	36	34	25		20.3		5.9	7.7	4.7	134	110	82	2.4	2.2	2.3	2.5	2.2	1.7		144	142	5	4.29	2.29	12.9	35	35
60	52	48	61	47	37		16.5		11.5	8.6	4.5	128	112	78	2.8	2.5	2.2	1.8	2	1.5		141	142	4.7	4.32	2.33	13.4	30	30
48	45	40	54	42	35		30.9		7.4	6	4.2	121	97	68	3.2	2.1	2.5	1.3	1.5	1.2		140	138	4.5	4.39	2.37	13.6	44	36
45	48	44	49	40	38		25.7		8.3	6.2	5.7	113	88	75	3.6	2.8	2.1	0.9	1.1	0.8		139	139	4.2	4.77	2.38	13.8	29	30
64	57	46	42	38	34		14.8		8.8	7.5	5.6	107	84	72	4.1	2.7	2.4	0.6	0.4	0.7		138	140	4.6	4.9	2.41	13.3	33	33
36	39	34	33	35	27		19.5		9.3	7.9	6	100	85	77	4.5	3.4	2.6	1.7	0.8	1		137	136	5.3	5.23	2.44	12.9	38	35
47	42	45	36	34	37		22.6		9.7	8.4	6.4	93	79	74	4.7	3.7	2.5	2.1	1.5	1.8		136	138	5.8	5.31	2.46	14	36	32
55	52	43	30	33	24		28.4		11.2	9.6	8.4	87	74	76	2.3	2.5	1.7	2.5	2.2	2.3		135	139	6.1	5.48	2.5	12.5	40	37
51	46	44	34	31	26		30.5		10.9	10.1	8.6	77	66	65	2.1	2.3	1.7	3.6	1.8	2.4		135	137	6.4	5.17	2.37	12.2	43	36
79.5333	68.6	58.7333	75	55	42.2667	37.8	28.36	22.6	8.4	6.86667	5.50667	124.267	100.8	82.7333	2.28	1.92	1.60667	3.57333	2.58	1.95333		139.133	140.067	5.44	4.46667	2.29333	12.5933	36.0667	33.2667
40.2277	28.8315	23.5992	62.0702	38.9798	20.5164	17.2	8.68182	6.3	2.24277	2.05797	1.49115	45.7891	31.8304	19.1553	1.55527	1.13402	0.917657	2.60452	1.70344	0.957576		3.31375	2.40436	0.700816	0.629747	0.144996	0.941478	5.14735	3.08143

## Sheet: Sheet5
3次	6例
4次	16
5次	13
6次	7
7次	3
8次	1
